# Supplementary material for: Phosphoproteomic insights into processes influenced by the kinase-like protein DIA1/C3orf58
Source: PeerJ. 2018 Apr 9;6:e4599. doi: 10.7717/peerj.4599 (PMC5896498; doi:10.7717/peerj.4599)
Supplement: Supplemental Information 3 [file peerj-06-4599-s003.zip]

Archive with 3 entries (3 files):
- histon3_corrected.tif
- GM130 Dia1HA-corrected.tif
- tubulin ecadherin-corrected.tif
